# Supplementary material for: Mitogenome evolution in the last surviving woolly mammoth population reveals neutral and functional consequences of small population size
Source: Evol Lett. 2017 Nov 28;1(6):292–303. doi: 10.1002/evl3.33 (PMC6121868; doi:10.1002/evl3.33)
Supplement: Supplementary file 4 — Table S1 Support for three different tree model priors tested in the BEAST analysis – constant, Skyline, and Skyride – was estimated according to the path sampling and stepping‐stone sampling log marginal likelihoods. Bayes factors and the selected model are indicated. [file EVL3-1-292-s005.xlsx]

## Sheet: Sheet1
Model	Stepping-stone Sampling		Path Sampling
	Log Marginal Likelihood	Log Bayes Factor	Log Marginal Likelihood	Log Bayes Factor
Constant	-23882.6	15	-23882	14.48
Skyline	-23874.8	7.25	-23873.8	6.24
Skyride	-23867.6	*	-23867.6	*
