# Supplementary material for: Mitogenome evolution in the last surviving woolly mammoth population reveals neutral and functional consequences of small population size
Source: Evol Lett. 2017 Nov 28;1(6):292–303. doi: 10.1002/evl3.33 (PMC6121868; doi:10.1002/evl3.33)
Supplement: Supplementary file 5 — Table S2 Mutation rate estimates for clade I mammoths calculated in BEAST. [file EVL3-1-292-s004.xlsx]

## Sheet: Blad1
	Skyride		Constant		Skyline
	μ base year	μ base gen	μ base year	μ base gen	μ base year	μ base gen
mean	1.312e-08	1.968e-07	1.358e-08	2.037e-07	1.22e-08	1.83e-07
lower	7.9e-09	1.185e-07	8.3e-09	1.245e-07	6.6e-09	9.9e-08
upper	1.84e-08	2.76e-07	1.93e-08	2.895e-07	1.75e-08	2.625e-07
